# Supplementary material for: Multiphoton Microscopy for Identifying Collagen Signatures Associated with Biochemical Recurrence in Prostate Cancer Patients
Source: J Pers Med. 2021 Oct 22;11(11):1061. doi: 10.3390/jpm11111061 (PMC8619628; doi:10.3390/jpm11111061)
Supplement: Supplementary file 1 [file jpm-11-01061-s001.zip]

Archive with 1 entries (1 files):
- jpm-1366670-supplementary.pdf
